# Supplementary material for: Preliminary study: Descriptive analysis of longitudinal data on the international session of the Japan Primary Care Association annual conference, 2012–2018
Source: J Gen Fam Med. 2019 Aug 13;20(6):257–9. doi: 10.1002/jgf2.271 (PMC6875655; doi:10.1002/jgf2.271)
Supplement: Supplementary file 3 [file JGF2-20-257-s003.xlsx]

## Sheet: S Tables
Supplement Table 1 Oral presentations by category
	year	research	case report	activity	review	oral total
	2012	3	1	3	0	7
	2013	2	0	0	0	2
	2014	1	1	3	0	5
	2015	8	1	0	0	9
	2016	6	1	1	0	8
	2017	7	0	3	0	10
	2018	13	1	1	1	16
	total	40	5	11	1	57
Supplement Table 2 Poster presentations by category
	year	research	case report	activity	review	poster total
	2012	0	0	0	0	0
	2013	0	0	0	0	0
	2014	0	0	0	0	0
	2015	3	2	0	1	6
	2016	4	3	0	0	7
	2017	9	7	9	1	26
	2018	3	5	1	0	9
	total	19	17	10	2	48
